# Supplementary material for: Pharmacological Inhibition of PP2A Overcomes Nab-Paclitaxel Resistance by Downregulating MCL1 in Esophageal Squamous Cell Carcinoma (ESCC)
Source: Cancers (Basel). 2021 Sep 23;13(19):4766. doi: 10.3390/cancers13194766 (PMC8507542; doi:10.3390/cancers13194766)
Supplement: Supplementary file 1 [file cancers-13-04766-s001.zip]

Archive with 2 entries (2 files):
- cancers-1355481-original-images.pdf
- cancers-1355481-supplementary.pdf
